# Supplementary material for: Mapping a Partial Andromonoecy Locus in Citrullus lanatus Using BSA-Seq and GWAS Approaches
Source: Front Plant Sci. 2020 Aug 19;11:1243. doi: 10.3389/fpls.2020.01243 (PMC7466658; doi:10.3389/fpls.2020.01243)
Supplement: Supplementary file 3 [file Table_2.xlsx]

## Sheet: Hoja1
Supplementary Table 2. Primers used for genotyping, for PCR and for sequencing the full coding region and also for the promoter of the CitACS4 gene.
Gene	Primer name	Sequence	Use
CitACS4 coding region	Forward	CGGCTCAGGAAACGATA	Genotyping
	Reverse	GCTTCCAAATCTCAATTTCAC	Genotyping
	Probe C	FAM—TTGCTGGATGAATTTAAGCCCGTTAT- BHQ1	Genotyping
	Probe G	HEX—TTGGTGGATGAATTTAAGCCCGTTAT- BHQ1	Genotyping
	CitACS4gen-F1	GGCTACATTCAACAGTCTTCCA	PCR, sequencing
	CitACS4gen-R1	TTCATCTTCCTTCCTCATCCTC	PCR, sequencing
	Fw	AGTTCAAATTTTTTAAACTGGGTTG	Sequencing
	CitACS4-RTR1	TCGTGCCGATTCTAAACCCG	Sequencing
CitACS4 Promoter	CitACSF6	GTGGCTATTTATAGCTTTACGGG	PCR, sequencing
	CitACSR6	GGAACGTCGGAAACTCAC	PCR, sequencing
