# Supplementary material for: Mapping a Partial Andromonoecy Locus in Citrullus lanatus Using BSA-Seq and GWAS Approaches
Source: Front Plant Sci. 2020 Aug 19;11:1243. doi: 10.3389/fpls.2020.01243 (PMC7466658; doi:10.3389/fpls.2020.01243)
Supplement: Supplementary file 4 [file Table_3.xlsx]

## Sheet: Fine mapping SNPs
Supplementary Table 3. List of SNPs marker used for fine mapping.
Marker_ID	Genome	Chromosome	Position (bp)	Flanking sequence (100_SNP_100)
1_32257150	Charleston Gray	Chr1	32257150	AAGTGGAGAAATAAATATATTAGGCCATTATTCTTTAGTTTAGTTATATT[T/C]AGTTATGATTAGTAAAAGTAAGTAAAATTTTTAATCCCTATATATCCAAA
1_32791765	Charleston Gray	Chr1	32791765	ACTTGATCAGACTTTCTCCAAATGCCAATGAGGAGATACAGAATCTAACC[T/C]AAGATCCCAACCCAACTATTTCCATCTCCTCCCACCTCAAAAACAGGTTA
1_33048368	Charleston Gray	Chr1	33048368	CACTTCCATTAACGTCCCATTTGAAGAACACCCTTCTTCTGGAATTTGTA[C/T]TTTGGCCGTGGCTTGAAAAATCGCCATTGCAGAAACTGAATCCAAAGAAA
1_33689967	Charleston Gray	Chr1	33689967	CATTTTAAAGTAAAATTGCCAGCATAACATGAGCATAGTTCGATCGTAAA[A/G]TATGCCTTATCGATTATGAAAACCACACATGTTTAGCAAATCAGTTGCTT
1_33997548	Charleston Gray	Chr1	33997548	GCAAAAGAGAATTTAATTATGTTCATTTTATAGTATTTGTAGCTCATCAT[T/G]TTCTTCAATCTTTTTGATGTGGAACAATTACAATTATGATATTTTTGCCA
1_34864233	Charleston Gray	Chr1	34864233	CAATCCAAAACAGGCTTATTTTCAGCTTATATATTGTCAAAGAAAATTGA[G/A]CAACTGCGTCTTTCCATTAGTATTTCCATCAATAATTTCACATTTTAATA
1_35033231	Charleston Gray	Chr1	35033231	TTTTAAGTCTATCGGCCATGAGTTTAACCCATCCAACCCCATCTGTCTCA[C/A]GTAGGTTATGGAGCTGCATAGAAAGAAAGGGTTAGGTATGCAGGCCAACC
1_35388188	Charleston Gray	Chr1	35388188	GGAAAGTGGGTTCAAACTTTCATCTAACAAACTCCAACTGCTACCTTGAT[G/A]TTAGCCCTTTCTTTCTTGTTGTTTGTTTTACCATATACTTCTTTTCACCT
1_35599290	Charleston Gray	Chr1	35599290	TTGATAAAATCATTCCTGAAGCTCAAGGAATTGGCAGTAGAAGCAGACCC[G/A]GAATCAGAAACAGCCACCAACAGAGAAGAAACTCGAGCACAACCCTGGAA
1_35833438	Charleston Gray	Chr1	35833438	CATATATGAGTTAGGCTATTATTGGAAATGTATTTTTCAAAAGTTGTGTT[T/C]AGTAAAGTATTTGTGTATCGTCTATTATTGGTTTCTTAGATTTGATTTTG
1_35956707	Charleston Gray	Chr1	35956707	AAAAAGCTTTTTTCTTTTTCACAGACGGAAAAGGAAATTTCAACTGAAAC[G/T]ACGCTGTCTCGGCTCCCATTAATTTAAAACGATGGAACCCCATTCCAGTT
