# Supplementary material for: Mapping a Partial Andromonoecy Locus in Citrullus lanatus Using BSA-Seq and GWAS Approaches
Source: Front Plant Sci. 2020 Aug 19;11:1243. doi: 10.3389/fpls.2020.01243 (PMC7466658; doi:10.3389/fpls.2020.01243)
Supplement: Supplementary file 5 [file Table_4.xlsx]

## Sheet: List of genes
Supplementary Table 4. List of annotation genes
Gene_ID	Annotation	Uniprot
ClCG01G019810	S-adenosyl-L-methionine:carboxyl methyltransferase family protein	https://www.uniprot.org/uniprot/D7KUA7
ClCG01G019820	Heavy metal transport/detoxification superfamily protein LENGTH=126	https://www.uniprot.org/uniprot/A0A1P8B9B2
ClCG01G019830	UPF0261 protein	https://www.uniprot.org/uniprot/Q8FUQ2
ClCG01G019840	Unknown protein
ClCG01G019850	Cytochrome P450, putative	https://www.uniprot.org/uniprot/Q8LB43
ClCG01G019860	P-loop containing nucleoside triphosphate hydrolases superfamily protein LENGTH=451	https://www.uniprot.org/uniprot/F4J8L2
ClCG01G019870	ATP-dependent zinc metalloprotease FtsH	https://www.uniprot.org/uniprot/P0AAI3
ClCG01G019880	P-loop containing nucleoside triphosphate hydrolases superfamily protein LENGTH=495	https://www.uniprot.org/uniprot/Q0WVF7
ClCG01G019890	Thioredoxin domain-containing protein, putative	https://www.uniprot.org/uniprot/B7P4N2
ClCG01G019900	Phosphatidylinositol transfer-like protein II	https://www.uniprot.org/uniprot/F4I1W0
ClCG01G019910	basic helix-loop-helix (bHLH) DNA-binding superfamily protein LENGTH=453	https://www.uniprot.org/uniprot/A0A1P8B885
ClCG01G019930	Basic-leucine zipper (bZIP) transcription factor family protein LENGTH=262	https://www.uniprot.org/uniprot/A0A1P8AYT6
ClCG01G019940	Genomic DNA, chromosome 3, P1 clone: MDJ14
ClCG01G019950	Peroxidase 49 family protein	https://www.uniprot.org/uniprot/O23237
ClCG01G019960	50S ribosomal protein L7/L12, putative	https://www.uniprot.org/uniprot/C5LDW4
ClCG01G019970	Mitochondrial carrier protein, expressed	https://www.uniprot.org/uniprot/Q6AVS9
ClCG01G019980	Cytochrome P450	https://www.uniprot.org/uniprot/Q8VZC2
ClCG01G019990	Ribosomal RNA small subunit methyltransferase A	https://www.uniprot.org/uniprot/Q9FK02
ClCG01G020000	Beta-galactosidase	https://www.uniprot.org/uniprot/Q9SCV1
ClCG01G020010	Thioredoxin	https://www.uniprot.org/uniprot/Q39241
ClCG01G020020	Purple acid phosphatase, putative	https://www.uniprot.org/uniprot/Q9LMG7
ClCG01G020030	FG-GAP repeat-containing family protein	https://www.uniprot.org/uniprot/F4J381
ClCG01G020040	Lateral root primordium family protein	https://www.uniprot.org/uniprot/Q94CK9
ClCG01G020050	S-adenosyl-L-methionine-dependent methyltransferases superfamily protein LENGTH=895	https://www.uniprot.org/uniprot/Q0WL44
ClCG01G020060	Glutaredoxin family protein (GRXs)	https://www.uniprot.org/uniprot/B3H604
ClCG01G020070	Leucine-rich receptor-like protein kinase family protein LENGTH=1072	https://www.uniprot.org/uniprot/Q8VYG7
ClCG01G020080	GATA transcription factor	https://www.uniprot.org/uniprot/Q8LAU9
ClCG01G020090	Glycine-rich protein	https://www.uniprot.org/uniprot/Q94FQ3
ClCG01G020100	Zinc finger CCCH domain-containing protein	https://www.uniprot.org/uniprot/Q8GX84
ClCG01G020110	Cytochrome P450	https://www.uniprot.org/uniprot/Q8VZC2
ClCG01G020120	UPF0183 protein	https://www.uniprot.org/uniprot/Q9SD33
ClCG01G020130	Zinc finger family protein	https://www.uniprot.org/uniprot/Q9LZD5
ClCG01G020140	Leucine-rich repeat receptor-like protein kinase family protein LENGTH=1141	https://www.uniprot.org/uniprot/Q9SSL9
ClCG01G020150	NAC domain protein	https://www.uniprot.org/uniprot/Q0WV96
ClCG01G020160	Histone h1/h5, putative	https://www.uniprot.org/uniprot/P94109
ClCG01G020170	Zinc finger CCCH domain-containing protein	https://www.uniprot.org/uniprot/Q9SY74
ClCG01G020180	Peptide methionine sulfoxide reductase msrA	https://www.uniprot.org/uniprot/Q9FKF7
ClCG01G020190	50S ribosomal protein L2	https://www.uniprot.org/uniprot/P56791
ClCG01G020200	YEATS domain-containing protein, putative	https://www.uniprot.org/uniprot/Q9LK65
ClCG01G020210	Pentatricopeptide repeat-containing protein, putative	https://www.uniprot.org/uniprot/P0C7Q7
ClCG01G020220	Unknown protein
ClCG01G020230	Zinc finger (Ran-binding) family protein	https://www.uniprot.org/uniprot/Q9C7M2
ClCG01G020240	WGS project CAID00000000 data, contig chromosome 18
ClCG01G020250	2-oxoglutarate (2OG) and Fe(II)-dependent oxygenase-like protein	https://www.uniprot.org/uniprot/Q9C6F0
ClCG01G020260	WUSCHEL related homeobox 1 LENGTH=350	https://www.uniprot.org/uniprot/Q6X7K0-1
ClCG01G020270	WD repeat protein-like	https://www.uniprot.org/uniprot/Q9FGX4
ClCG01G020280	Unknown protein
ClCG01G020290	WEB family protein	https://www.uniprot.org/uniprot/Q5XVC7
ClCG01G020300	Inositol or phosphatidylinositol kinase, putative	https://www.uniprot.org/uniprot/Q9XID0
ClCG01G020310	Calcium-dependent protein kinase	https://www.uniprot.org/uniprot/Q06850
ClCG01G020320	Basic helix-loop-helix transcription factor	https://www.uniprot.org/uniprot/F4IQH8
ClCG01G020330	DNA-(Apurinic or apyrimidinic site) lyase	https://www.uniprot.org/uniprot/Q5XF07
ClCG01G020340	Chaperone protein dnaJ	https://www.uniprot.org/uniprot/Q39079
ClCG01G020350	Armadillo repeat protein 1	https://www.uniprot.org/uniprot/Q9SW41
ClCG01G020360	Cysteine-rich receptor-like protein kinase	https://www.uniprot.org/uniprot/Q9M0X5
ClCG01G020370	Thaumatin	https://www.uniprot.org/uniprot/A0A1P8B554
ClCG01G020380	Oligopeptide transporter 7	https://www.uniprot.org/uniprot/O82485
ClCG01G020390	Proteasome 54kD subunit	https://www.uniprot.org/uniprot/Q42134
ClCG01G020400	Lysosomal alpha-mannosidase
ClCG01G020410	Proteasome subunit alpha type	https://www.uniprot.org/uniprot/O81149
ClCG01G020420	Unknown protein
ClCG01G020430	Male sterility MS5 family protein	https://www.uniprot.org/uniprot/Q9SUC3
ClCG01G020440	Ascorbate peroxidase	https://www.uniprot.org/uniprot/Q1PER6
ClCG01G020450	Proline-rich family protein	https://www.uniprot.org/uniprot/Q9LYH4
ClCG01G020460	Cell cycle checkpoint protein RAD17	https://www.uniprot.org/uniprot/Q9MBA3
ClCG01G020470	Heavy metal transport/detoxification superfamily protein LENGTH=147	https://www.uniprot.org/uniprot/A0A178UU72
ClCG01G020480	GDSL esterase/lipase	https://www.uniprot.org/uniprot/Q9FJ25
ClCG01G020490	Mid1-complementing activity 2	https://www.uniprot.org/uniprot/Q3EBY6
ClCG01G020500	Pentatricopeptide repeat-containing family protein	https://www.uniprot.org/uniprot/Q8RWS8
ClCG01G020510	Protein preY, mitochondrial, putative	https://www.uniprot.org/uniprot/Q9LSQ2
ClCG01G020520	La domain-containing family protein	https://www.uniprot.org/uniprot/Q0WV96
ClCG01G020530	Methyltransferase-like protein 23	https://www.uniprot.org/uniprot/Q9SIZ3
ClCG01G020540	Peroxidase	https://www.uniprot.org/uniprot/Q96512
ClCG01G020550	Eukaryotic aspartyl protease family protein LENGTH=513	https://www.uniprot.org/uniprot/F4J3C0
ClCG01G020560	Unknown protein
ClCG01G020570	Early-responsive to dehydration stress-related protein	https://www.uniprot.org/uniprot/O48832
ClCG01G020580	Phosphatase 2C family protein	https://www.uniprot.org/uniprot/A0A1R7T3I5
ClCG01G020590	Protein kinase 2A	https://www.uniprot.org/uniprot/Q08466
ClCG01G020600	Aconitate hydratase 1	https://www.uniprot.org/uniprot/Q42560
ClCG01G020610	Prolyl 4-hydroxylase alpha subunit, putative	https://www.uniprot.org/uniprot/Q8GXT7
ClCG01G020620	Unknown protein
ClCG01G020630	RNA binding protein, putative	https://www.uniprot.org/uniprot/O22791
ClCG01G020640	ankyrin repeat protein LENGTH=435	https://www.uniprot.org/uniprot/Q05753
ClCG01G020650	Ammonium transporter, putative	https://www.uniprot.org/uniprot/Q9LK16
ClCG01G020660	Senescence-associated protein DIN1, putative	https://www.uniprot.org/uniprot/P27626
ClCG01G020670	NAD(P)H dehydrogenase (Quinone)s	https://www.uniprot.org/uniprot/Q9LSQ5
ClCG01G020680	UPF0548 protein	https://www.uniprot.org/uniprot/Q8GXB1
ClCG01G020690	Serine-aspartate repeat-containing protein F	https://www.uniprot.org/uniprot/O86489
ClCG01G020700	F-box family protein	https://www.uniprot.org/uniprot/Q9LPL4
ClCG01G020710	S-acyltransferase	https://www.uniprot.org/uniprot/Q3EC11
ClCG01G020720	Regulator of Vps4 activity in the MVB pathway protein	https://www.uniprot.org/uniprot/F4JNS8
ClCG01G020730	Unknown protein
ClCG01G020740	Arabidopsis protein of unknown function (DUF241) LENGTH=325	https://www.uniprot.org/uniprot/O81803
ClCG01G020750	Arabidopsis protein of unknown function (DUF241) LENGTH=503	https://www.uniprot.org/uniprot/O81803
ClCG01G020760	Pentatricopeptide repeat-containing protein, putative	https://www.uniprot.org/uniprot/Q9FNG8
ClCG01G020770	Chitinase	https://www.uniprot.org/uniprot/Q9MA41
ClCG01G020780	Chitinase	https://www.uniprot.org/uniprot/Q9MA41
ClCG01G020790	Chitinase Ib	https://www.uniprot.org/uniprot/Q9MA41
ClCG01G020800	Chitinase	https://www.uniprot.org/uniprot/Q9MA41
ClCG01G020810	2-succinylbenzoate-CoA ligase	https://www.uniprot.org/uniprot/Q8VYJ1
ClCG01G020820	3-isopropylmalate dehydrogenase	https://www.uniprot.org/uniprot/Q9FMT1

## Sheet: SNPs
List of SNPs
Chromosome	Gene_ID	Annotation	Position	Reference	Alternative	ANNO_REGION	Mutation_impact
CG_Chr01	ClCG01G019810	S-adenosyl-L-methionine:carboxyl methyltransferase family protein	33997548	T	G	upstream
CG_Chr01	ClCG01G019810	S-adenosyl-L-methionine:carboxyl methyltransferase family protein	33997704	A	T	upstream
CG_Chr01	ClCG01G019810	S-adenosyl-L-methionine:carboxyl methyltransferase family protein	33997729	T	C	upstream
CG_Chr01	ClCG01G019810	S-adenosyl-L-methionine:carboxyl methyltransferase family protein	33997973	A	G	upstream
CG_Chr01	ClCG01G019810	S-adenosyl-L-methionine:carboxyl methyltransferase family protein	33998215	C	T	exonic	synonymous SNV
CG_Chr01	ClCG01G019810	S-adenosyl-L-methionine:carboxyl methyltransferase family protein	33999696	A	G	intronic
CG_Chr01	ClCG01G019810	S-adenosyl-L-methionine:carboxyl methyltransferase family protein	34000809	A	G	downstream
CG_Chr01	ClCG01G019810	S-adenosyl-L-methionine:carboxyl methyltransferase family protein	34001751	G	A	downstream
CG_Chr01	ClCG01G019820	Heavy metal transport/detoxification superfamily protein LENGTH=126	34008935	C	T	upstream
CG_Chr01	ClCG01G019820	Heavy metal transport/detoxification superfamily protein LENGTH=126	34009324	G	T	intronic
CG_Chr01	ClCG01G019830	UPF0261 protein	34020688	A	G	upstream
CG_Chr01	ClCG01G019830	UPF0261 protein	34021621	T	C	intronic
CG_Chr01	ClCG01G019830	UPF0261 protein	34022383	A	G	intronic
CG_Chr01	ClCG01G019830	UPF0261 protein	34023469	A	G	intronic
CG_Chr01	ClCG01G019830	UPF0261 protein	34023825	A	G	exonic	synonymous SNV
CG_Chr01	ClCG01G019830	UPF0261 protein	34024263	A	G	intronic
CG_Chr01	ClCG01G019830	UPF0261 protein	34025276	G	C	intronic
CG_Chr01	ClCG01G019830	UPF0261 protein	34025869	G	C	downstream
CG_Chr01	ClCG01G019830	UPF0261 protein	34026328	G	C	downstream
CG_Chr01	ClCG01G019850	Cytochrome P450, putative	34027093	T	A	downstream
CG_Chr01	ClCG01G019850	Cytochrome P450, putative	34027382	G	A	downstream
CG_Chr01	ClCG01G019850	Cytochrome P450, putative	34027726	A	T	downstream
CG_Chr01	ClCG01G019850	Cytochrome P450, putative	34028012	C	G	downstream
CG_Chr01	ClCG01G019850	Cytochrome P450, putative	34028849	G	A	exonic	nonsynonymous SNV
CG_Chr01	ClCG01G019860	P-loop containing nucleoside triphosphate hydrolases superfamily protein LENGTH=451	34038924	T	A	intronic
CG_Chr01	ClCG01G019860	P-loop containing nucleoside triphosphate hydrolases superfamily protein LENGTH=451	34039144	G	A	intronic
CG_Chr01	ClCG01G019860	P-loop containing nucleoside triphosphate hydrolases superfamily protein LENGTH=451	34039681	C	A	intronic
CG_Chr01	ClCG01G019860	P-loop containing nucleoside triphosphate hydrolases superfamily protein LENGTH=451	34040792	C	G	intronic
CG_Chr01	ClCG01G019860	P-loop containing nucleoside triphosphate hydrolases superfamily protein LENGTH=451	34041258	C	T	exonic	synonymous SNV
CG_Chr01	ClCG01G019860	P-loop containing nucleoside triphosphate hydrolases superfamily protein LENGTH=451	34043237	T	G	intronic
CG_Chr01	ClCG01G019860	P-loop containing nucleoside triphosphate hydrolases superfamily protein LENGTH=451	34043288	C	A	intronic
CG_Chr01	ClCG01G019860	P-loop containing nucleoside triphosphate hydrolases superfamily protein LENGTH=451	34044795	G	T	intronic
CG_Chr01	ClCG01G019860	P-loop containing nucleoside triphosphate hydrolases superfamily protein LENGTH=451	34044933	G	A	exonic	nonsynonymous SNV
CG_Chr01	ClCG01G019860	P-loop containing nucleoside triphosphate hydrolases superfamily protein LENGTH=451	34046881	C	A	intronic
CG_Chr01	ClCG01G019860	P-loop containing nucleoside triphosphate hydrolases superfamily protein LENGTH=451	34046927	C	G	intronic
CG_Chr01	ClCG01G019860	P-loop containing nucleoside triphosphate hydrolases superfamily protein LENGTH=451	34046942	G	A	intronic
CG_Chr01	ClCG01G019860	P-loop containing nucleoside triphosphate hydrolases superfamily protein LENGTH=451	34047087	T	C	intronic
CG_Chr01	ClCG01G019860	P-loop containing nucleoside triphosphate hydrolases superfamily protein LENGTH=451	34047088	G	T	intronic
CG_Chr01	ClCG01G019860	P-loop containing nucleoside triphosphate hydrolases superfamily protein LENGTH=451	34047090	C	A	intronic
CG_Chr01	ClCG01G019860	P-loop containing nucleoside triphosphate hydrolases superfamily protein LENGTH=451	34047335	G	A	intronic
CG_Chr01	ClCG01G019860	P-loop containing nucleoside triphosphate hydrolases superfamily protein LENGTH=451	34047409	C	T	intronic
CG_Chr01	ClCG01G019860	P-loop containing nucleoside triphosphate hydrolases superfamily protein LENGTH=451	34047495	G	T	intronic
CG_Chr01	ClCG01G019860	P-loop containing nucleoside triphosphate hydrolases superfamily protein LENGTH=451	34047549	C	A	intronic
CG_Chr01	ClCG01G019860	P-loop containing nucleoside triphosphate hydrolases superfamily protein LENGTH=451	34047562	C	A	intronic
CG_Chr01	ClCG01G019860	P-loop containing nucleoside triphosphate hydrolases superfamily protein LENGTH=451	34048095	T	C	intronic
CG_Chr01	ClCG01G019860	P-loop containing nucleoside triphosphate hydrolases superfamily protein LENGTH=451	34048180	T	C	intronic
CG_Chr01	ClCG01G019860	P-loop containing nucleoside triphosphate hydrolases superfamily protein LENGTH=451	34048914	A	T	exonic	nonsynonymous SNV
CG_Chr01	ClCG01G019860	P-loop containing nucleoside triphosphate hydrolases superfamily protein LENGTH=451	34050096	A	T	exonic	synonymous SNV
CG_Chr01	ClCG01G019860	P-loop containing nucleoside triphosphate hydrolases superfamily protein LENGTH=451	34050564	C	T	downstream
CG_Chr01	ClCG01G019860	P-loop containing nucleoside triphosphate hydrolases superfamily protein LENGTH=451	34050943	G	A	downstream
CG_Chr01	ClCG01G019860	P-loop containing nucleoside triphosphate hydrolases superfamily protein LENGTH=451	34050988	T	C	downstream
CG_Chr01	ClCG01G019860	P-loop containing nucleoside triphosphate hydrolases superfamily protein LENGTH=451	34051045	G	A	downstream
CG_Chr01	ClCG01G019860	P-loop containing nucleoside triphosphate hydrolases superfamily protein LENGTH=451	34051230	C	T	downstream
CG_Chr01	ClCG01G019870	ATP-dependent zinc metalloprotease FtsH	34051895	T	G	downstream
CG_Chr01	ClCG01G019870	ATP-dependent zinc metalloprotease FtsH	34053699	T	A	upstream
CG_Chr01	ClCG01G019870	ATP-dependent zinc metalloprotease FtsH	34053933	G	A	upstream
CG_Chr01	ClCG01G019870	ATP-dependent zinc metalloprotease FtsH	34054237	G	A	upstream
CG_Chr01	ClCG01G019880	P-loop containing nucleoside triphosphate hydrolases superfamily protein LENGTH=495	34062444	T	C	exonic	nonsynonymous SNV
CG_Chr01	ClCG01G019880	P-loop containing nucleoside triphosphate hydrolases superfamily protein LENGTH=495	34063036	C	A	downstream
CG_Chr01	ClCG01G019880	P-loop containing nucleoside triphosphate hydrolases superfamily protein LENGTH=495	34063039	T	A	downstream
CG_Chr01	ClCG01G019880	P-loop containing nucleoside triphosphate hydrolases superfamily protein LENGTH=495	34063260	C	T	downstream
CG_Chr01	ClCG01G019890	Thioredoxin domain-containing protein, putative	34064001	A	G	upstream
CG_Chr01	ClCG01G019890	Thioredoxin domain-containing protein, putative	34064363	G	A	upstream
CG_Chr01	ClCG01G019890	Thioredoxin domain-containing protein, putative	34065054	T	C	intronic
CG_Chr01	ClCG01G019890	Thioredoxin domain-containing protein, putative	34065863	A	G	exonic	synonymous SNV
CG_Chr01	ClCG01G019890	Thioredoxin domain-containing protein, putative	34066232	A	C	UTR3
CG_Chr01	ClCG01G019890	Thioredoxin domain-containing protein, putative	34067157	G	A	downstream
CG_Chr01	ClCG01G019900	Phosphatidylinositol transfer-like protein II	34069607	C	G	intronic
CG_Chr01	ClCG01G019900	Phosphatidylinositol transfer-like protein II	34070083	C	G	intronic
CG_Chr01	ClCG01G019900	Phosphatidylinositol transfer-like protein II	34070845	G	C	intronic
CG_Chr01	ClCG01G019900	Phosphatidylinositol transfer-like protein II	34072596	G	T	intronic
CG_Chr01	ClCG01G019900	Phosphatidylinositol transfer-like protein II	34072956	G	A	intronic
CG_Chr01	ClCG01G019900	Phosphatidylinositol transfer-like protein II	34074080	A	C	intronic
CG_Chr01	ClCG01G019900	Phosphatidylinositol transfer-like protein II	34074329	G	A	exonic	nonsynonymous SNV
CG_Chr01	ClCG01G019900	Phosphatidylinositol transfer-like protein II	34075010	G	A	downstream
CG_Chr01	ClCG01G019910	basic helix-loop-helix (bHLH) DNA-binding superfamily protein LENGTH=453	34077196	A	G	intronic
CG_Chr01	ClCG01G019910	basic helix-loop-helix (bHLH) DNA-binding superfamily protein LENGTH=453	34078774	G	A	upstream
CG_Chr01	ClCG01G019910	basic helix-loop-helix (bHLH) DNA-binding superfamily protein LENGTH=453	34078984	G	T	upstream
CG_Chr01	ClCG01G019930	Basic-leucine zipper (bZIP) transcription factor family protein LENGTH=262	34088775	T	C	upstream
CG_Chr01	ClCG01G019930	Basic-leucine zipper (bZIP) transcription factor family protein LENGTH=262	34089009	G	T	upstream
CG_Chr01	ClCG01G019930	Basic-leucine zipper (bZIP) transcription factor family protein LENGTH=262	34089020	A	G	upstream
CG_Chr01	ClCG01G019930	Basic-leucine zipper (bZIP) transcription factor family protein LENGTH=262	34089134	T	C	upstream
CG_Chr01	ClCG01G019930	Basic-leucine zipper (bZIP) transcription factor family protein LENGTH=262	34089170	T	A	upstream
CG_Chr01	ClCG01G019930	Basic-leucine zipper (bZIP) transcription factor family protein LENGTH=262	34089171	T	G	upstream
CG_Chr01	ClCG01G019930	Basic-leucine zipper (bZIP) transcription factor family protein LENGTH=262	34089173	T	A	upstream
CG_Chr01	ClCG01G019930	Basic-leucine zipper (bZIP) transcription factor family protein LENGTH=262	34089951	A	T	intronic
CG_Chr01	ClCG01G019930	Basic-leucine zipper (bZIP) transcription factor family protein LENGTH=262	34090798	T	C	downstream
CG_Chr01	ClCG01G019930	Basic-leucine zipper (bZIP) transcription factor family protein LENGTH=262	34091379	G	A	downstream
CG_Chr01	ClCG01G019940	Genomic DNA, chromosome 3, P1 clone: MDJ14	34095816	T	G	upstream
CG_Chr01	ClCG01G019940	Genomic DNA, chromosome 3, P1 clone: MDJ14	34095899	G	A	upstream
CG_Chr01	ClCG01G019940	Genomic DNA, chromosome 3, P1 clone: MDJ14	34096285	T	C	upstream
CG_Chr01	ClCG01G019940	Genomic DNA, chromosome 3, P1 clone: MDJ14	34096327	C	A	upstream
CG_Chr01	ClCG01G019940	Genomic DNA, chromosome 3, P1 clone: MDJ14	34096925	G	T	exonic	nonsynonymous SNV
CG_Chr01	ClCG01G019940	Genomic DNA, chromosome 3, P1 clone: MDJ14	34100153	G	A	intronic
CG_Chr01	ClCG01G019940	Genomic DNA, chromosome 3, P1 clone: MDJ14	34102519	G	A	intronic
CG_Chr01	ClCG01G019940	Genomic DNA, chromosome 3, P1 clone: MDJ14	34102617	A	G	intronic
CG_Chr01	ClCG01G019940	Genomic DNA, chromosome 3, P1 clone: MDJ14	34103085	T	C	intronic
CG_Chr01	ClCG01G019940	Genomic DNA, chromosome 3, P1 clone: MDJ14	34105643	G	A	exonic	synonymous SNV
CG_Chr01	ClCG01G019940	Genomic DNA, chromosome 3, P1 clone: MDJ14	34108515	C	T	downstream
CG_Chr01	ClCG01G019940	Genomic DNA, chromosome 3, P1 clone: MDJ14	34108921	C	T	downstream
CG_Chr01	ClCG01G019950	Peroxidase 49 family protein	34109695	A	T	upstream
CG_Chr01	ClCG01G019960	50S ribosomal protein L7/L12, putative	34112757	A	C	upstream
CG_Chr01	ClCG01G019960	50S ribosomal protein L7/L12, putative	34112890	T	C	upstream
CG_Chr01	ClCG01G019960	50S ribosomal protein L7/L12, putative	34115681	A	C	intronic
CG_Chr01	ClCG01G019970	Mitochondrial carrier protein, expressed	34116783	G	A	upstream
CG_Chr01	ClCG01G019970	Mitochondrial carrier protein, expressed	34116806	G	A	upstream
CG_Chr01	ClCG01G019970	Mitochondrial carrier protein, expressed	34119331	G	A	intronic
CG_Chr01	ClCG01G019970	Mitochondrial carrier protein, expressed	34120090	A	G	intronic
CG_Chr01	ClCG01G019970	Mitochondrial carrier protein, expressed	34120321	A	G	intronic
CG_Chr01	ClCG01G019980	Cytochrome P450	34126517	A	G	intronic
CG_Chr01	ClCG01G019980	Cytochrome P450	34126518	A	G	intronic
CG_Chr01	ClCG01G019980	Cytochrome P450	34127064	T	A	intronic
CG_Chr01	ClCG01G019980	Cytochrome P450	34127706	G	A	exonic	synonymous SNV
CG_Chr01	ClCG01G019980	Cytochrome P450	34128490	T	A	intronic
CG_Chr01	ClCG01G019980	Cytochrome P450	34129641	T	G	intronic
CG_Chr01	ClCG01G019980	Cytochrome P450	34129923	C	T	intronic
CG_Chr01	ClCG01G019990	Ribosomal RNA small subunit methyltransferase A	34132813	A	G	downstream
CG_Chr01	ClCG01G019990	Ribosomal RNA small subunit methyltransferase A	34134393	A	G	intronic
CG_Chr01	ClCG01G019990	Ribosomal RNA small subunit methyltransferase A	34134928	C	T	upstream
CG_Chr01	ClCG01G019990	Ribosomal RNA small subunit methyltransferase A	34135022	C	T	upstream
CG_Chr01	ClCG01G019990	Ribosomal RNA small subunit methyltransferase A	34135783	T	C	upstream
CG_Chr01	ClCG01G019990	Ribosomal RNA small subunit methyltransferase A	34135904	T	C	upstream
CG_Chr01	ClCG01G020000	Beta-galactosidase	34144026	A	G	upstream
CG_Chr01	ClCG01G020000	Beta-galactosidase	34144210	G	A	upstream
CG_Chr01	ClCG01G020000	Beta-galactosidase	34144235	A	G	upstream
CG_Chr01	ClCG01G020000	Beta-galactosidase	34149152	G	T	intronic
CG_Chr01	ClCG01G020000	Beta-galactosidase	34150784	A	G	exonic	synonymous SNV
CG_Chr01	ClCG01G020000	Beta-galactosidase	34151552	G	A	downstream
CG_Chr01	ClCG01G020010	Thioredoxin	34153298	T	G	upstream
CG_Chr01	ClCG01G020010	Thioredoxin	34153393	T	C	upstream
CG_Chr01	ClCG01G020010	Thioredoxin	34153648	T	C	upstream
CG_Chr01	ClCG01G020010	Thioredoxin	34153791	A	T	upstream
CG_Chr01	ClCG01G020040	Lateral root primordium family protein	34181560	G	T	upstream
CG_Chr01	ClCG01G020050	S-adenosyl-L-methionine-dependent methyltransferases superfamily protein LENGTH=895	34198749	G	A	exonic	synonymous SNV
CG_Chr01	ClCG01G020050	S-adenosyl-L-methionine-dependent methyltransferases superfamily protein LENGTH=895	34199059	A	C	exonic	nonsynonymous SNV
CG_Chr01	ClCG01G020050	S-adenosyl-L-methionine-dependent methyltransferases superfamily protein LENGTH=895	34199744	T	C	intronic
CG_Chr01	ClCG01G020060	Glutaredoxin family protein	34205600	G	A	upstream
CG_Chr01	ClCG01G020070	Leucine-rich receptor-like protein kinase family protein LENGTH=1072	34207317	G	A	exonic	nonsynonymous SNV
CG_Chr01	ClCG01G020080	GATA transcription factor	34212852	C	T	upstream
CG_Chr01	ClCG01G020080	GATA transcription factor	34213142	T	C	upstream
CG_Chr01	ClCG01G020080	GATA transcription factor	34213180	C	T	upstream
CG_Chr01	ClCG01G020080	GATA transcription factor	34213469	A	G	upstream
CG_Chr01	ClCG01G020080	GATA transcription factor	34213487	G	A,*	upstream
CG_Chr01	ClCG01G020080	GATA transcription factor	34213487	G	A,*	upstream
CG_Chr01	ClCG01G020080	GATA transcription factor	34215144	T	A	downstream
CG_Chr01	ClCG01G020090	Glycine-rich protein	34216992	T	G	downstream
CG_Chr01	ClCG01G020090	Glycine-rich protein	34217100	C	T	downstream
CG_Chr01	ClCG01G020110	Cytochrome P450	34243566	A	C	upstream
CG_Chr01	ClCG01G020110	Cytochrome P450	34243610	T	A	upstream
CG_Chr01	ClCG01G020110	Cytochrome P450	34243798	T	C	upstream
CG_Chr01	ClCG01G020110	Cytochrome P450	34244035	C	T	upstream
CG_Chr01	ClCG01G020110	Cytochrome P450	34244094	A	T	upstream
CG_Chr01	ClCG01G020110	Cytochrome P450	34244258	T	C	exonic	nonsynonymous SNV
CG_Chr01	ClCG01G020110	Cytochrome P450	34244442	A	G	exonic	synonymous SNV
CG_Chr01	ClCG01G020110	Cytochrome P450	34244619	T	C	exonic	synonymous SNV
CG_Chr01	ClCG01G020110	Cytochrome P450	34244775	A	G	exonic	synonymous SNV
CG_Chr01	ClCG01G020110	Cytochrome P450	34245390	C	T	intronic
CG_Chr01	ClCG01G020110	Cytochrome P450	34245657	T	G	intronic
CG_Chr01	ClCG01G020110	Cytochrome P450	34246176	G	A	exonic	nonsynonymous SNV
CG_Chr01	ClCG01G020110	Cytochrome P450	34247245	G	T	downstream
CG_Chr01	ClCG01G020120	UPF0183 protein	34251038	G	T	upstream
CG_Chr01	ClCG01G020120	UPF0183 protein	34251074	G	A	upstream
CG_Chr01	ClCG01G020120	UPF0183 protein	34251200	T	C	upstream
CG_Chr01	ClCG01G020120	UPF0183 protein	34251381	A	G	upstream
CG_Chr01	ClCG01G020120	UPF0183 protein	34251517	G	T	upstream
CG_Chr01	ClCG01G020120	UPF0183 protein	34251805	C	T	upstream
CG_Chr01	ClCG01G020120	UPF0183 protein	34251911	A	G	UTR5
CG_Chr01	ClCG01G020120	UPF0183 protein	34252140	T	C	intronic
CG_Chr01	ClCG01G020120	UPF0183 protein	34252807	T	A	intronic
CG_Chr01	ClCG01G020120	UPF0183 protein	34253044	A	G	intronic
CG_Chr01	ClCG01G020120	UPF0183 protein	34255485	C	T	exonic	synonymous SNV
CG_Chr01	ClCG01G020120	UPF0183 protein	34257192	T	C	downstream
CG_Chr01	ClCG01G020150	NAC domain protein	34296891	C	T	intronic
CG_Chr01	ClCG01G020160	Histone h1/h5, putative	34303836	T	G	downstream
CG_Chr01	ClCG01G020160	Histone h1/h5, putative	34304329	T	C	downstream
CG_Chr01	ClCG01G020160	Histone h1/h5, putative	34306470	A	T	upstream
CG_Chr01	ClCG01G020160	Histone h1/h5, putative	34306473	A	T,C	upstream
CG_Chr01	ClCG01G020160	Histone h1/h5, putative	34306473	A	T,C	upstream
CG_Chr01	ClCG01G020160	Histone h1/h5, putative	34306474	A	C	upstream
CG_Chr01	ClCG01G020160	Histone h1/h5, putative	34306477	A	C	upstream
CG_Chr01	ClCG01G020160	Histone h1/h5, putative	34306634	A	G	upstream
CG_Chr01	ClCG01G020170	Zinc finger CCCH domain-containing protein	34315156	G	A	exonic	nonsynonymous SNV
CG_Chr01	ClCG01G020170	Zinc finger CCCH domain-containing protein	34315565	T	G	exonic	nonsynonymous SNV
CG_Chr01	ClCG01G020170	Zinc finger CCCH domain-containing protein	34316906	G	C	downstream
CG_Chr01	ClCG01G020170	Zinc finger CCCH domain-containing protein	34317088	G	T	downstream
CG_Chr01	ClCG01G020180	Peptide methionine sulfoxide reductase msrA	34318731	C	A	downstream
CG_Chr01	ClCG01G020180	Peptide methionine sulfoxide reductase msrA	34318739	A	T	downstream
CG_Chr01	ClCG01G020180	Peptide methionine sulfoxide reductase msrA	34319213	G	A	UTR3
CG_Chr01	ClCG01G020190	50S ribosomal protein L2	34323252	T	C	intronic
CG_Chr01	ClCG01G020190	50S ribosomal protein L2	34323895	G	A	exonic	synonymous SNV
CG_Chr01	ClCG01G020200	YEATS domain-containing protein, putative	34336042	A	C	upstream
CG_Chr01	ClCG01G020200	YEATS domain-containing protein, putative	34336924	C	T	upstream
CG_Chr01	ClCG01G020220	Unknown protein	34341501	G	C	upstream
CG_Chr01	ClCG01G020230	Zinc finger (Ran-binding) family protein	34343814	A	C	exonic	nonsynonymous SNV
CG_Chr01	ClCG01G020230	Zinc finger (Ran-binding) family protein	34346345	C	T	downstream
CG_Chr01	ClCG01G020250	2-oxoglutarate (2OG) and Fe(II)-dependent oxygenase-like protein	34348650	C	G	intronic
CG_Chr01	ClCG01G020250	2-oxoglutarate (2OG) and Fe(II)-dependent oxygenase-like protein	34350147	C	T	intronic
CG_Chr01	ClCG01G020250	2-oxoglutarate (2OG) and Fe(II)-dependent oxygenase-like protein	34350896	A	T	intronic
CG_Chr01	ClCG01G020250	2-oxoglutarate (2OG) and Fe(II)-dependent oxygenase-like protein	34351564	T	C	frame	synonymous SNV
CG_Chr01	ClCG01G020250	2-oxoglutarate (2OG) and Fe(II)-dependent oxygenase-like protein	34353993	T	A	downstream
CG_Chr01	ClCG01G020260	WUSCHEL related homeobox 1 LENGTH=350	34366151	G	A	upstream
CG_Chr01	ClCG01G020290	WEB family protein	34391532	T	A	intronic
CG_Chr01	ClCG01G020300	Inositol or phosphatidylinositol kinase, putative	34401811	G	T	intronic
CG_Chr01	ClCG01G020310	Calcium-dependent protein kinase	34443351	G	A	upstream
CG_Chr01	ClCG01G020310	Calcium-dependent protein kinase	34443482	T	A	upstream
CG_Chr01	ClCG01G020310	Calcium-dependent protein kinase	34443599	G	C	upstream
CG_Chr01	ClCG01G020310	Calcium-dependent protein kinase	34444095	A	T	upstream
CG_Chr01	ClCG01G020310	Calcium-dependent protein kinase	34445200	T	G	intronic
CG_Chr01	ClCG01G020310	Calcium-dependent protein kinase	34449305	A	G	UTR3
CG_Chr01	ClCG01G020310	Calcium-dependent protein kinase	34449567	A	T	downstream
CG_Chr01	ClCG01G020320	Basic helix-loop-helix transcription factor	34452599	T	A	exonic	synonymous SNV
CG_Chr01	ClCG01G020320	Basic helix-loop-helix transcription factor	34453060	T	C	intronic
CG_Chr01	ClCG01G020320	Basic helix-loop-helix transcription factor	34454459	A	G	upstream
CG_Chr01	ClCG01G020330	DNA-(Apurinic or apyrimidinic site) lyase	34455067	C	A	exonic	nonsynonymous SNV
CG_Chr01	ClCG01G020330	DNA-(Apurinic or apyrimidinic site) lyase	34457672	T	A	intronic
CG_Chr01	ClCG01G020330	DNA-(Apurinic or apyrimidinic site) lyase	34461654	T	G	UTR3
CG_Chr01	ClCG01G020330	DNA-(Apurinic or apyrimidinic site) lyase	34461973	T	C	downstream
CG_Chr01	ClCG01G020330	DNA-(Apurinic or apyrimidinic site) lyase	34462529	A	G	downstream
CG_Chr01	ClCG01G020330	DNA-(Apurinic or apyrimidinic site) lyase	34462734	T	C	downstream
CG_Chr01	ClCG01G020350	Armadillo repeat protein 1	34489157	C	T	exonic	synonymous SNV
CG_Chr01	ClCG01G020350	Armadillo repeat protein 1	34489873	A	C	downstream
CG_Chr01	ClCG01G020350	Armadillo repeat protein 1	34490269	A	G	downstream
CG_Chr01	ClCG01G020360	Cysteine-rich receptor-like protein kinase	34497378	A	G	intronic
CG_Chr01	ClCG01G020370	Thaumatin	34502881	A	G	intronic
CG_Chr01	ClCG01G020370	Thaumatin	34503572	T	C	intronic
CG_Chr01	ClCG01G020370	Thaumatin	34506740	T	A	intronic
CG_Chr01	ClCG01G020370	Thaumatin	34507187	T	A	intronic
CG_Chr01	ClCG01G020370	Thaumatin	34508507	A	T	intronic
CG_Chr01	ClCG01G020370	Thaumatin	34509184	G	A	intronic
CG_Chr01	ClCG01G020370	Thaumatin	34509280	G	A	intronic
CG_Chr01	ClCG01G020370	Thaumatin	34510439	A	C	intronic
CG_Chr01	ClCG01G020380	Oligopeptide transporter 7	34519191	T	C	intronic
CG_Chr01	ClCG01G020380	Oligopeptide transporter 7	34520193	G	A	exonic	synonymous SNV
CG_Chr01	ClCG01G020380	Oligopeptide transporter 7	34524772	T	G	intronic
CG_Chr01	ClCG01G020390	Proteasome 54kD subunit	34536340	A	T	intronic
CG_Chr01	ClCG01G020390	Proteasome 54kD subunit	34536629	G	A	intronic
CG_Chr01	ClCG01G020390	Proteasome 54kD subunit	34536682	T	G	intronic
CG_Chr01	ClCG01G020390	Proteasome 54kD subunit	34537795	A	G	intronic
CG_Chr01	ClCG01G020390	Proteasome 54kD subunit	34537929	A	G	intronic
CG_Chr01	ClCG01G020390	Proteasome 54kD subunit	34539088	C	T	intronic
CG_Chr01	ClCG01G020430	Male sterility MS5 family protein	34571640	A	T	upstream
CG_Chr01	ClCG01G020480	GDSL esterase/lipase	34612232	T	C	intronic
CG_Chr01	ClCG01G020480	GDSL esterase/lipase	34612301	A	T	intronic
CG_Chr01	ClCG01G020480	GDSL esterase/lipase	34612459	T	C	intronic
CG_Chr01	ClCG01G020480	GDSL esterase/lipase	34612673	G	A	intronic
CG_Chr01	ClCG01G020480	GDSL esterase/lipase	34612987	C	T	intronic
CG_Chr01	ClCG01G020480	GDSL esterase/lipase	34613342	A	G	intronic
CG_Chr01	ClCG01G020480	GDSL esterase/lipase	34613354	G	A	intronic
CG_Chr01	ClCG01G020480	GDSL esterase/lipase	34614083	T	C	intronic
CG_Chr01	ClCG01G020480	GDSL esterase/lipase	34614201	G	A	intronic
CG_Chr01	ClCG01G020480	GDSL esterase/lipase	34614567	G	A	downstream
CG_Chr01	ClCG01G020480	GDSL esterase/lipase	34614963	G	T	downstream
CG_Chr01	ClCG01G020490	Mid1-complementing activity 2	34621271	A	C	exonic	synonymous SNV
CG_Chr01	ClCG01G020490	Mid1-complementing activity 2	34624884	T	C	intronic
CG_Chr01	ClCG01G020490	Mid1-complementing activity 2	34625051	C	T	intronic
CG_Chr01	ClCG01G020500	Pentatricopeptide repeat-containing family protein	34629344	T	C	upstream
CG_Chr01	ClCG01G020510	Protein preY, mitochondrial, putative	34629496	C	A	upstream
CG_Chr01	ClCG01G020510	Protein preY, mitochondrial, putative	34629826	A	T	upstream
CG_Chr01	ClCG01G020520	La domain-containing family protein	34634903	C	T	downstream
CG_Chr01	ClCG01G020520	La domain-containing family protein	34637443	A	G	intronic
CG_Chr01	ClCG01G020520	La domain-containing family protein	34639273	G	A	intronic
CG_Chr01	ClCG01G020530	Methyltransferase-like protein 23	34661628	T	C	intronic
CG_Chr01	ClCG01G020540	Peroxidase	34664819	A	T	upstream
CG_Chr01	ClCG01G020550	Eukaryotic aspartyl protease family protein LENGTH=513	34670435	T	C	downstream
CG_Chr01	ClCG01G020550	Eukaryotic aspartyl protease family protein LENGTH=513	34674779	C	A	intronic
CG_Chr01	ClCG01G020550	Eukaryotic aspartyl protease family protein LENGTH=513	34675084	T	C	intronic
CG_Chr01	ClCG01G020550	Eukaryotic aspartyl protease family protein LENGTH=513	34675409	G	T	intronic
CG_Chr01	ClCG01G020550	Eukaryotic aspartyl protease family protein LENGTH=513	34675616	A	T	intronic
CG_Chr01	ClCG01G020550	Eukaryotic aspartyl protease family protein LENGTH=513	34675638	T	C	intronic
CG_Chr01	ClCG01G020550	Eukaryotic aspartyl protease family protein LENGTH=513	34679221	T	C	intronic
CG_Chr01	ClCG01G020550	Eukaryotic aspartyl protease family protein LENGTH=513	34679508	G	T	intronic
CG_Chr01	ClCG01G020550	Eukaryotic aspartyl protease family protein LENGTH=513	34679566	A	G	intronic
CG_Chr01	ClCG01G020550	Eukaryotic aspartyl protease family protein LENGTH=513	34679631	A	G	intronic
CG_Chr01	ClCG01G020550	Eukaryotic aspartyl protease family protein LENGTH=513	34679685	T	G	intronic
CG_Chr01	ClCG01G020550	Eukaryotic aspartyl protease family protein LENGTH=513	34680676	G	A	intronic
CG_Chr01	ClCG01G020550	Eukaryotic aspartyl protease family protein LENGTH=513	34680762	C	A	intronic
CG_Chr01	ClCG01G020550	Eukaryotic aspartyl protease family protein LENGTH=513	34681045	T	C	intronic
CG_Chr01	ClCG01G020550	Eukaryotic aspartyl protease family protein LENGTH=513	34681168	G	A	intronic
CG_Chr01	ClCG01G020550	Eukaryotic aspartyl protease family protein LENGTH=513	34681597	C	T	intronic
CG_Chr01	ClCG01G020550	Eukaryotic aspartyl protease family protein LENGTH=513	34681646	C	T	intronic
CG_Chr01	ClCG01G020550	Eukaryotic aspartyl protease family protein LENGTH=513	34681648	C	T	intronic
CG_Chr01	ClCG01G020550	Eukaryotic aspartyl protease family protein LENGTH=513	34682124	C	T	intronic
CG_Chr01	ClCG01G020550	Eukaryotic aspartyl protease family protein LENGTH=513	34682878	G	A	intronic
CG_Chr01	ClCG01G020550	Eukaryotic aspartyl protease family protein LENGTH=513	34684083	G	A	intronic
CG_Chr01	ClCG01G020550	Eukaryotic aspartyl protease family protein LENGTH=513	34684138	C	T	intronic
CG_Chr01	ClCG01G020550	Eukaryotic aspartyl protease family protein LENGTH=513	34685689	G	A	intronic
CG_Chr01	ClCG01G020550	Eukaryotic aspartyl protease family protein LENGTH=513	34685806	G	A	intronic
CG_Chr01	ClCG01G020550	Eukaryotic aspartyl protease family protein LENGTH=513	34688135	G	A	exonic	nonsynonymous SNV
CG_Chr01	ClCG01G020550	Eukaryotic aspartyl protease family protein LENGTH=513	34688775	A	G	intronic
CG_Chr01	ClCG01G020550	Eukaryotic aspartyl protease family protein LENGTH=513	34689594	C	T	upstream
CG_Chr01	ClCG01G020550	Eukaryotic aspartyl protease family protein LENGTH=513	34689752	T	A	upstream
CG_Chr01	ClCG01G020550	Eukaryotic aspartyl protease family protein LENGTH=513	34689913	C	T	upstream
CG_Chr01	ClCG01G020550	Eukaryotic aspartyl protease family protein LENGTH=513	34690366	G	T	upstream
CG_Chr01	ClCG01G020560	Unknown protein	34690888	C	A	intronic
CG_Chr01	ClCG01G020560	Unknown protein	34691232	T	C	upstream
CG_Chr01	ClCG01G020560	Unknown protein	34692067	A	G	upstream
CG_Chr01	ClCG01G020570	Early-responsive to dehydration stress-related protein	34695214	T	C	exonic	nonsynonymous SNV
CG_Chr01	ClCG01G020570	Early-responsive to dehydration stress-related protein	34696375	G	A	upstream
CG_Chr01	ClCG01G020570	Early-responsive to dehydration stress-related protein	34696423	A	T	upstream
CG_Chr01	ClCG01G020570	Early-responsive to dehydration stress-related protein	34696439	C	T	upstream
CG_Chr01	ClCG01G020570	Early-responsive to dehydration stress-related protein	34696603	C	T	upstream
CG_Chr01	ClCG01G020570	Early-responsive to dehydration stress-related protein	34696616	T	C	upstream
CG_Chr01	ClCG01G020570	Early-responsive to dehydration stress-related protein	34696739	C	T	upstream
CG_Chr01	ClCG01G020570	Early-responsive to dehydration stress-related protein	34696750	C	T	upstream
CG_Chr01	ClCG01G020570	Early-responsive to dehydration stress-related protein	34696984	C	T	upstream
CG_Chr01	ClCG01G020580	Phosphatase 2C family protein	34700601	T	C	upstream
CG_Chr01	ClCG01G020580	Phosphatase 2C family protein	34700718	C	A	upstream
CG_Chr01	ClCG01G020580	Phosphatase 2C family protein	34700765	G	A	upstream
CG_Chr01	ClCG01G020580	Phosphatase 2C family protein	34700785	T	C	upstream
CG_Chr01	ClCG01G020580	Phosphatase 2C family protein	34700791	A	G	upstream
CG_Chr01	ClCG01G020580	Phosphatase 2C family protein	34700818	A	G	upstream
CG_Chr01	ClCG01G020580	Phosphatase 2C family protein	34700826	C	T	upstream
CG_Chr01	ClCG01G020580	Phosphatase 2C family protein	34700964	C	T	upstream
CG_Chr01	ClCG01G020580	Phosphatase 2C family protein	34701014	T	C	upstream
CG_Chr01	ClCG01G020580	Phosphatase 2C family protein	34701024	A	T	upstream
CG_Chr01	ClCG01G020580	Phosphatase 2C family protein	34701081	G	A	upstream
CG_Chr01	ClCG01G020580	Phosphatase 2C family protein	34701219	T	A	upstream
CG_Chr01	ClCG01G020580	Phosphatase 2C family protein	34701625	T	C	UTR5
CG_Chr01	ClCG01G020580	Phosphatase 2C family protein	34702900	C	T	exonic	synonymous SNV
CG_Chr01	ClCG01G020580	Phosphatase 2C family protein	34704309	C	G	UTR3
CG_Chr01	ClCG01G020580	Phosphatase 2C family protein	34704375	A	G	UTR3
CG_Chr01	ClCG01G020580	Phosphatase 2C family protein	34705391	C	A	UTR3
CG_Chr01	ClCG01G020580	Phosphatase 2C family protein	34705592	A	C	UTR3
CG_Chr01	ClCG01G020590	Protein kinase 2A	34707616	G	A	intronic
CG_Chr01	ClCG01G020590	Protein kinase 2A	34707786	A	T	intronic
CG_Chr01	ClCG01G020590	Protein kinase 2A	34708298	G	A	intronic
CG_Chr01	ClCG01G020590	Protein kinase 2A	34708320	A	G	intronic
CG_Chr01	ClCG01G020590	Protein kinase 2A	34708329	G	C	intronic
CG_Chr01	ClCG01G020590	Protein kinase 2A	34708474	A	G	intronic
CG_Chr01	ClCG01G020590	Protein kinase 2A	34708605	G	T	intronic
CG_Chr01	ClCG01G020590	Protein kinase 2A	34708946	T	C	intronic
CG_Chr01	ClCG01G020590	Protein kinase 2A	34709059	A	T	intronic
CG_Chr01	ClCG01G020590	Protein kinase 2A	34709088	C	T	intronic
CG_Chr01	ClCG01G020590	Protein kinase 2A	34710513	C	T	upstream
CG_Chr01	ClCG01G020590	Protein kinase 2A	34710524	T	C	upstream
CG_Chr01	ClCG01G020600	Aconitate hydratase 1	34721100	A	T	intronic
CG_Chr01	ClCG01G020600	Aconitate hydratase 1	34723093	C	G	intronic
CG_Chr01	ClCG01G020600	Aconitate hydratase 1	34724024	G	C	UTR3
CG_Chr01	ClCG01G020600	Aconitate hydratase 1	34724322	A	T	downstream
CG_Chr01	ClCG01G020600	Aconitate hydratase 1	34724552	A	G	downstream
CG_Chr01	ClCG01G020600	Aconitate hydratase 1	34724622	T	C	downstream
CG_Chr01	ClCG01G020600	Aconitate hydratase 1	34724729	A	T	downstream
CG_Chr01	ClCG01G020610	Prolyl 4-hydroxylase alpha subunit, putative	34726935	G	C	intronic
CG_Chr01	ClCG01G020610	Prolyl 4-hydroxylase alpha subunit, putative	34729008	T	C	upstream
CG_Chr01	ClCG01G020620	Unknown protein	34737355	T	C	upstream
CG_Chr01	ClCG01G020620	Unknown protein	34737411	T	C	upstream
CG_Chr01	ClCG01G020620	Unknown protein	34737659	C	A	upstream
CG_Chr01	ClCG01G020620	Unknown protein	34737701	C	T	upstream
CG_Chr01	ClCG01G020620	Unknown protein	34737856	T	A	upstream
CG_Chr01	ClCG01G020620	Unknown protein	34738117	A	T	upstream
CG_Chr01	ClCG01G020620	Unknown protein	34738656	G	A	intronic
CG_Chr01	ClCG01G020620	Unknown protein	34738694	A	C	intronic
CG_Chr01	ClCG01G020620	Unknown protein	34738937	T	G	exonic	nonsynonymous SNV
CG_Chr01	ClCG01G020620	Unknown protein	34741471	A	G	intronic
CG_Chr01	ClCG01G020620	Unknown protein	34741493	A	C	intronic
CG_Chr01	ClCG01G020620	Unknown protein	34741695	C	G	intronic
CG_Chr01	ClCG01G020620	Unknown protein	34741744	T	A	intronic
CG_Chr01	ClCG01G020620	Unknown protein	34742203	C	T	intronic
CG_Chr01	ClCG01G020620	Unknown protein	34743113	A	T	intronic
CG_Chr01	ClCG01G020620	Unknown protein	34743360	C	T	UTR3
CG_Chr01	ClCG01G020620	Unknown protein	34743411	A	G	intronic
CG_Chr01	ClCG01G020620	Unknown protein	34743582	T	C	intronic
CG_Chr01	ClCG01G020620	Unknown protein	34743673	C	T	intronic
CG_Chr01	ClCG01G020620	Unknown protein	34744798	C	T	intronic
CG_Chr01	ClCG01G020620	Unknown protein	34745475	C	G	intronic
CG_Chr01	ClCG01G020630	RNA binding protein, putative	34746346	C	T	upstream
CG_Chr01	ClCG01G020630	RNA binding protein, putative	34746348	A	C	upstream
CG_Chr01	ClCG01G020630	RNA binding protein, putative	34746765	G	C	upstream
CG_Chr01	ClCG01G020630	RNA binding protein, putative	34746773	G	A	upstream
CG_Chr01	ClCG01G020630	RNA binding protein, putative	34749056	G	T	intronic
CG_Chr01	ClCG01G020630	RNA binding protein, putative	34749079	T	C	intronic
CG_Chr01	ClCG01G020630	RNA binding protein, putative	34750728	T	C	downstream
CG_Chr01	ClCG01G020640	ankyrin repeat protein LENGTH=435	34753281	T	A	intronic
CG_Chr01	ClCG01G020640	ankyrin repeat protein LENGTH=435	34753819	A	G	intronic
CG_Chr01	ClCG01G020650	Ammonium transporter, putative	34755618	A	G	intronic
CG_Chr01	ClCG01G020650	Ammonium transporter, putative	34756742	A	G	upstream
CG_Chr01	ClCG01G020650	Ammonium transporter, putative	34756925	T	A	upstream
CG_Chr01	ClCG01G020660	Senescence-associated protein DIN1, putative	34761100	T	A	downstream
CG_Chr01	ClCG01G020660	Senescence-associated protein DIN1, putative	34761108	A	G	downstream
CG_Chr01	ClCG01G020660	Senescence-associated protein DIN1, putative	34761568	C	A	downstream
CG_Chr01	ClCG01G020660	Senescence-associated protein DIN1, putative	34761629	C	A	downstream
CG_Chr01	ClCG01G020660	Senescence-associated protein DIN1, putative	34762125	G	C	intronic
CG_Chr01	ClCG01G020660	Senescence-associated protein DIN1, putative	34763811	T	C	upstream
CG_Chr01	ClCG01G020660	Senescence-associated protein DIN1, putative	34763823	T	A	upstream
CG_Chr01	ClCG01G020660	Senescence-associated protein DIN1, putative	34763854	C	T	upstream
CG_Chr01	ClCG01G020720	Regulator of Vps4 activity in the MVB pathway protein	34793170	A	T	upstream
CG_Chr01	ClCG01G020720	Regulator of Vps4 activity in the MVB pathway protein	34793173	A	C	upstream
CG_Chr01	ClCG01G020720	Regulator of Vps4 activity in the MVB pathway protein	34793482	T	C	upstream
CG_Chr01	ClCG01G020740	Arabidopsis protein of unknown function (DUF241) LENGTH=325	34796499	A	G	downstream
CG_Chr01	ClCG01G020740	Arabidopsis protein of unknown function (DUF241) LENGTH=325	34796611	C	G	downstream
CG_Chr01	ClCG01G020740	Arabidopsis protein of unknown function (DUF241) LENGTH=325	34796775	A	C	downstream
CG_Chr01	ClCG01G020740	Arabidopsis protein of unknown function (DUF241) LENGTH=325	34797527	G	A	exonic	nonsynonymous SNV
CG_Chr01	ClCG01G020740	Arabidopsis protein of unknown function (DUF241) LENGTH=325	34798182	A	G	upstream
CG_Chr01	ClCG01G020740	Arabidopsis protein of unknown function (DUF241) LENGTH=325	34798453	C	T	upstream
CG_Chr01	ClCG01G020740	Arabidopsis protein of unknown function (DUF241) LENGTH=325	34798495	T	C	upstream
CG_Chr01	ClCG01G020740	Arabidopsis protein of unknown function (DUF241) LENGTH=325	34798496	T	C	upstream
CG_Chr01	ClCG01G020740	Arabidopsis protein of unknown function (DUF241) LENGTH=325	34798741	T	C	upstream
CG_Chr01	ClCG01G020740	Arabidopsis protein of unknown function (DUF241) LENGTH=325	34799104	A	C	upstream
CG_Chr01	ClCG01G020750	Arabidopsis protein of unknown function (DUF241) LENGTH=503	34801895	T	G	intronic
CG_Chr01	ClCG01G020750	Arabidopsis protein of unknown function (DUF241) LENGTH=503	34802364	T	C	intronic
CG_Chr01	ClCG01G020750	Arabidopsis protein of unknown function (DUF241) LENGTH=503	34802382	T	A	intronic
CG_Chr01	ClCG01G020750	Arabidopsis protein of unknown function (DUF241) LENGTH=503	34802787	G	A	intronic
CG_Chr01	ClCG01G020750	Arabidopsis protein of unknown function (DUF241) LENGTH=503	34803408	A	G	intronic
CG_Chr01	ClCG01G020750	Arabidopsis protein of unknown function (DUF241) LENGTH=503	34804343	C	T	intronic
CG_Chr01	ClCG01G020750	Arabidopsis protein of unknown function (DUF241) LENGTH=503	34804846	G	T	intronic
CG_Chr01	ClCG01G020750	Arabidopsis protein of unknown function (DUF241) LENGTH=503	34804979	T	A	intronic
CG_Chr01	ClCG01G020750	Arabidopsis protein of unknown function (DUF241) LENGTH=503	34804993	A	G	intronic
CG_Chr01	ClCG01G020750	Arabidopsis protein of unknown function (DUF241) LENGTH=503	34805012	T	C	intronic
CG_Chr01	ClCG01G020750	Arabidopsis protein of unknown function (DUF241) LENGTH=503	34805402	A	T	intronic
CG_Chr01	ClCG01G020750	Arabidopsis protein of unknown function (DUF241) LENGTH=503	34806711	C	T	intronic
CG_Chr01	ClCG01G020750	Arabidopsis protein of unknown function (DUF241) LENGTH=503	34806927	A	C	intronic
CG_Chr01	ClCG01G020750	Arabidopsis protein of unknown function (DUF241) LENGTH=503	34806999	A	G	intronic
CG_Chr01	ClCG01G020750	Arabidopsis protein of unknown function (DUF241) LENGTH=503	34807047	T	G	intronic
CG_Chr01	ClCG01G020750	Arabidopsis protein of unknown function (DUF241) LENGTH=503	34807146	T	G	intronic
CG_Chr01	ClCG01G020750	Arabidopsis protein of unknown function (DUF241) LENGTH=503	34807233	A	T	intronic
CG_Chr01	ClCG01G020750	Arabidopsis protein of unknown function (DUF241) LENGTH=503	34808826	G	C	intronic
CG_Chr01	ClCG01G020750	Arabidopsis protein of unknown function (DUF241) LENGTH=503	34809049	G	A	intronic
CG_Chr01	ClCG01G020750	Arabidopsis protein of unknown function (DUF241) LENGTH=503	34809935	T	A	exonic	nonsynonymous SNV
CG_Chr01	ClCG01G020750	Arabidopsis protein of unknown function (DUF241) LENGTH=503	34810640	A	T	upstream
CG_Chr01	ClCG01G020750	Arabidopsis protein of unknown function (DUF241) LENGTH=503	34811267	C	T	upstream
CG_Chr01	ClCG01G020760	Pentatricopeptide repeat-containing protein, putative	34815284	C	A	intronic
CG_Chr01	ClCG01G020770	Chitinase	34819111	T	C	UTR3
CG_Chr01	ClCG01G020770	Chitinase	34820229	C	T	intronic
CG_Chr01	ClCG01G020770	Chitinase	34821269	G	A	intronic
CG_Chr01	ClCG01G020770	Chitinase	34822848	G	A	intronic
CG_Chr01	ClCG01G020770	Chitinase	34822867	A	G	intronic
CG_Chr01	ClCG01G020770	Chitinase	34822897	T	C	intronic
CG_Chr01	ClCG01G020770	Chitinase	34822906	T	C	intronic
CG_Chr01	ClCG01G020770	Chitinase	34822959	G	T	intronic
CG_Chr01	ClCG01G020770	Chitinase	34822983	G	A	intronic
CG_Chr01	ClCG01G020770	Chitinase	34822989	T	C	intronic
CG_Chr01	ClCG01G020770	Chitinase	34823026	T	C	intronic
CG_Chr01	ClCG01G020770	Chitinase	34823043	C	T	intronic
CG_Chr01	ClCG01G020770	Chitinase	34823049	A	G	intronic
CG_Chr01	ClCG01G020770	Chitinase	34823094	T	C	intronic
CG_Chr01	ClCG01G020770	Chitinase	34823097	C	G	intronic
CG_Chr01	ClCG01G020770	Chitinase	34823137	T	C	intronic
CG_Chr01	ClCG01G020770	Chitinase	34823146	T	C	intronic
CG_Chr01	ClCG01G020770	Chitinase	34823177	T	C	intronic
CG_Chr01	ClCG01G020770	Chitinase	34823180	T	G	intronic
CG_Chr01	ClCG01G020770	Chitinase	34823228	T	G	intronic
CG_Chr01	ClCG01G020770	Chitinase	34823237	G	C	intronic
CG_Chr01	ClCG01G020770	Chitinase	34823243	T	C	intronic
CG_Chr01	ClCG01G020770	Chitinase	34824246	T	C	intronic
CG_Chr01	ClCG01G020770	Chitinase	34825179	C	T	intronic
CG_Chr01	ClCG01G020770	Chitinase	34825285	G	A	intronic
CG_Chr01	ClCG01G020770	Chitinase	34828282	T	C	intronic
CG_Chr01	ClCG01G020770	Chitinase	34831112	G	A	intronic
CG_Chr01	ClCG01G020770	Chitinase	34831289	T	C	intronic
CG_Chr01	ClCG01G020770	Chitinase	34831487	G	A	intronic
CG_Chr01	ClCG01G020770	Chitinase	34832694	A	G	intronic
CG_Chr01	ClCG01G020770	Chitinase	34832723	T	C	intronic
CG_Chr01	ClCG01G020780	Chitinase	34835065	A	T	intronic
CG_Chr01	ClCG01G020780	Chitinase	34835566	T	C	intronic
CG_Chr01	ClCG01G020780	Chitinase	34835607	G	A	intronic
CG_Chr01	ClCG01G020780	Chitinase	34835856	A	G	intronic
CG_Chr01	ClCG01G020780	Chitinase	34836181	T	C	intronic
CG_Chr01	ClCG01G020780	Chitinase	34836715	T	C	intronic
CG_Chr01	ClCG01G020780	Chitinase	34837031	T	A	intronic
CG_Chr01	ClCG01G020780	Chitinase	34837072	G	T	intronic
CG_Chr01	ClCG01G020780	Chitinase	34837228	A	G	intronic
CG_Chr01	ClCG01G020780	Chitinase	34837325	T	C	intronic
CG_Chr01	ClCG01G020780	Chitinase	34837408	T	A	intronic
CG_Chr01	ClCG01G020790	Chitinase Ib	34838102	G	A	exonic	nonsynonymous SNV
CG_Chr01	ClCG01G020780	Chitinase	34838206	G	T	intronic
CG_Chr01	ClCG01G020780	Chitinase	34838846	T	G	intronic
CG_Chr01	ClCG01G020780	Chitinase	34840536	T	C	intronic
CG_Chr01	ClCG01G020780	Chitinase	34840676	A	G	intronic
CG_Chr01	ClCG01G020800	Chitinase	34845426	T	C	upstream
CG_Chr01	ClCG01G020800	Chitinase	34846850	C	T	intronic
CG_Chr01	ClCG01G020800	Chitinase	34847481	G	A	intronic
CG_Chr01	ClCG01G020800	Chitinase	34847641	T	C	intronic
CG_Chr01	ClCG01G020800	Chitinase	34847753	A	G	intronic
CG_Chr01	ClCG01G020800	Chitinase	34847896	T	C	intronic
CG_Chr01	ClCG01G020800	Chitinase	34847900	T	C	intronic
CG_Chr01	ClCG01G020800	Chitinase	34849585	T	G	intronic
CG_Chr01	ClCG01G020800	Chitinase	34849974	A	G	intronic
CG_Chr01	ClCG01G020800	Chitinase	34850194	A	T	intronic
CG_Chr01	ClCG01G020800	Chitinase	34850401	A	T	intronic
CG_Chr01	ClCG01G020800	Chitinase	34850462	A	G	intronic
CG_Chr01	ClCG01G020810	2-succinylbenzoate-CoA ligase	34855158	A	C	exonic	nonsynonymous SNV
CG_Chr01	ClCG01G020810	2-succinylbenzoate-CoA ligase	34856721	T	A	intronic
CG_Chr01	ClCG01G020810	2-succinylbenzoate-CoA ligase	34856745	G	A	intronic
CG_Chr01	ClCG01G020810	2-succinylbenzoate-CoA ligase	34857581	G	T	upstream
CG_Chr01	ClCG01G020820	3-isopropylmalate dehydrogenase	34858558	A	G	downstream
CG_Chr01	ClCG01G020820	3-isopropylmalate dehydrogenase	34858594	G	A	downstream
CG_Chr01	ClCG01G020820	3-isopropylmalate dehydrogenase	34858638	T	C	downstream
CG_Chr01	ClCG01G020820	3-isopropylmalate dehydrogenase	34860101	T	G	intronic
CG_Chr01	ClCG01G020820	3-isopropylmalate dehydrogenase	34862860	C	G	intronic
CG_Chr01	ClCG01G020820	3-isopropylmalate dehydrogenase	34863808	G	T	upstream
CG_Chr01	ClCG01G020820	3-isopropylmalate dehydrogenase	34864098	C	T	upstream
CG_Chr01	ClCG01G020820	3-isopropylmalate dehydrogenase	34864106	C	A	upstream
CG_Chr01	ClCG01G020820	3-isopropylmalate dehydrogenase	34864122	A	C	upstream
CG_Chr01	ClCG01G020820	3-isopropylmalate dehydrogenase	34864233	G	A	upstream
ANNO_REGION: Corresponding annotation data for each genomic region. The Anno_region corresponding to intronic data was removed for a better understanding.

## Sheet: INDELs
List of INDELs
Chromosome	Gene_ID	Annotation	Position	Reference	Alternative	ANNO_REGION	Mutation_impact
CG_Chr01	ClCG01G019810	S-adenosyl-L-methionine:carboxyl methyltransferase family protein	33998660	T	TAAA	intronic
CG_Chr01	ClCG01G019860	P-loop containing nucleoside triphosphate hydrolases superfamily protein LENGTH=451	34042685	A	ATATATATATATATATATATAT	intronic
CG_Chr01	ClCG01G019860	P-loop containing nucleoside triphosphate hydrolases superfamily protein LENGTH=451	34044677	ATTTTTT	A	intronic
CG_Chr01	ClCG01G019860	P-loop containing nucleoside triphosphate hydrolases superfamily protein LENGTH=451	34048366	G	GAATAATAAATACATATATGGAGTAGAAGGATTCAAATCCATATTTAATATAATAAC	intronic
CG_Chr01	ClCG01G019880	P-loop containing nucleoside triphosphate hydrolases superfamily protein LENGTH=495	34063012	C	CTATATATA,CTATATATATATA	downstream
CG_Chr01	ClCG01G019880	P-loop containing nucleoside triphosphate hydrolases superfamily protein LENGTH=495	34063012	C	CTATATATA,CTATATATATATA	downstream
CG_Chr01	ClCG01G019940	Genomic DNA, chromosome 3, P1 clone: MDJ14	34100128	TA	T	intronic
CG_Chr01	ClCG01G019980	Cytochrome P450	34126483	C	CT	intronic
CG_Chr01	ClCG01G019980	Cytochrome P450	34126509	GA	G	intronic
CG_Chr01	ClCG01G019980	Cytochrome P450	34126631	CT	C	intronic
CG_Chr01	ClCG01G019980	Cytochrome P450	34130860	TTCTCTC	T	intronic
CG_Chr01	ClCG01G020000	Beta-galactosidase	34149354	GTTT	G	intronic
CG_Chr01	ClCG01G020010	Thioredoxin	34153557	A	AT	upstream
CG_Chr01	ClCG01G020010	Thioredoxin	34153640	C	CT	upstream
CG_Chr01	ClCG01G020060	Glutaredoxin family protein	34202305	G	GA	UTR3
CG_Chr01	ClCG01G020060	Glutaredoxin family protein	34206001	C	CATTCCGAACACAACTGACTTTTGGCGATGCACCGATTTTGCTTTCAAAACAGTAATTTCCTA,CATTCCGAACACAATTGACTTTTGGCGATGCACCGATTTTGCTTTCAAAGCAGTAATTTCCAA	upstream
CG_Chr01	ClCG01G020060	Glutaredoxin family protein	34206001	C	CATTCCGAACACAACTGACTTTTGGCGATGCACCGATTTTGCTTTCAAAACAGTAATTTCCTA,CATTCCGAACACAATTGACTTTTGGCGATGCACCGATTTTGCTTTCAAAGCAGTAATTTCCAA	upstream
CG_Chr01	ClCG01G020080	GATA transcription factor	34213482	AAAAAG	A	upstream
CG_Chr01	ClCG01G020110	Cytochrome P450	34245475	AT	A	intronic
CG_Chr01	ClCG01G020130	Zinc finger family protein	34259344	C	CTTT	upstream
CG_Chr01	ClCG01G020150	NAC domain protein	34294590	TC	T	upstream
CG_Chr01	ClCG01G020150	NAC domain protein	34298114	TA	T	downstream
CG_Chr01	ClCG01G020160	Histone h1/h5, putative	34303793	TA	T	downstream
CG_Chr01	ClCG01G020160	Histone h1/h5, putative	34306465	TAAA	T	upstream
CG_Chr01	ClCG01G020160	Histone h1/h5, putative	34306469	A	AT	upstream
CG_Chr01	ClCG01G020180	Peptide methionine sulfoxide reductase msrA	34318911	C	CT	downstream
CG_Chr01	ClCG01G020200	YEATS domain-containing protein, putative	34336414	TTATATATATA	T	upstream
CG_Chr01	ClCG01G020270	WD repeat protein-like	34379469	CAT	C	intronic
CG_Chr01	ClCG01G020270	WD repeat protein-like	34381390	C	CG	upstream
CG_Chr01	ClCG01G020320	Basic helix-loop-helix transcription factor	34453850	A	AT	upstream
CG_Chr01	ClCG01G020350	Armadillo repeat protein 1	34487592	T	TTTCTTC	upstream
CG_Chr01	ClCG01G020370	Thaumatin	34506252	C	CT	intronic
CG_Chr01	ClCG01G020370	Thaumatin	34506727	ATTT	A	intronic
CG_Chr01	ClCG01G020370	Thaumatin	34506730	T	TAA	intronic
CG_Chr01	ClCG01G020370	Thaumatin	34509016	A	AATATATATAT	intronic
CG_Chr01	ClCG01G020430	Male sterility MS5 family protein	34571464	GA	G	upstream
CG_Chr01	ClCG01G020490	Mid1-complementing activity 2	34624512	C	CT	intronic
CG_Chr01	ClCG01G020520	La domain-containing family protein	34640509	G	GA	intronic
CG_Chr01	ClCG01G020550	Eukaryotic aspartyl protease family protein LENGTH=513	34671036	AT	A	downstream
CG_Chr01	ClCG01G020550	Eukaryotic aspartyl protease family protein LENGTH=513	34672791	G	GTATATA	intronic
CG_Chr01	ClCG01G020550	Eukaryotic aspartyl protease family protein LENGTH=513	34672793	G	GTATGTATGTA	intronic
CG_Chr01	ClCG01G020550	Eukaryotic aspartyl protease family protein LENGTH=513	34675553	C	CA	intronic
CG_Chr01	ClCG01G020550	Eukaryotic aspartyl protease family protein LENGTH=513	34680581	A	AT	intronic
CG_Chr01	ClCG01G020550	Eukaryotic aspartyl protease family protein LENGTH=513	34681748	AAG	A	intronic
CG_Chr01	ClCG01G020550	Eukaryotic aspartyl protease family protein LENGTH=513	34689771	T	TC	upstream
CG_Chr01	ClCG01G020550	Eukaryotic aspartyl protease family protein LENGTH=513	34689827	A	ATC	upstream
CG_Chr01	ClCG01G020550	Eukaryotic aspartyl protease family protein LENGTH=513	34689828	A	ACTAAAATCAGGT	upstream
CG_Chr01	ClCG01G020580	Phosphatase 2C family protein	34700606	T	TCTCTCTCTC,TTTTCTCTCTCTC	upstream
CG_Chr01	ClCG01G020580	Phosphatase 2C family protein	34700606	T	TCTCTCTCTC,TTTTCTCTCTCTC	upstream
CG_Chr01	ClCG01G020600	Aconitate hydratase 1	34724630	A	AATGGGCTCTATATTGTTGATGATAGATTCTTAAAGAGCTGGAATTAAGCTTACAACATGTGCAAAGTTTTTTTCGTTGT	downstream
CG_Chr01	ClCG01G020620	Unknown protein	34742458	TTCAAGGACTAAAATAGAC	T	intronic
CG_Chr01	ClCG01G020620	Unknown protein	34742638	A	AT	intronic
CG_Chr01	ClCG01G020630	RNA binding protein, putative	34748164	T	TGAACATTTA	intronic
CG_Chr01	ClCG01G020630	RNA binding protein, putative	34749069	CT	C	intronic
CG_Chr01	ClCG01G020640	ankyrin repeat protein LENGTH=435	34751278	AAT	A	upstream
CG_Chr01	ClCG01G020640	ankyrin repeat protein LENGTH=435	34753597	TTCTCTCTCTCTCTCTCTCTC	T	intronic
CG_Chr01	ClCG01G020640	ankyrin repeat protein LENGTH=435	34753637	C	CTCT	intronic
CG_Chr01	ClCG01G020650	Ammonium transporter, putative	34756914	G	GA	upstream
CG_Chr01	ClCG01G020660	Senescence-associated protein DIN1, putative	34760970	AT	A	downstream
CG_Chr01	ClCG01G020680	UPF0548 protein	34773257	C	CT	upstream
CG_Chr01	ClCG01G020700	F-box family protein	34783567	CAAG	C	exonic	nonframeshift deletion
CG_Chr01	ClCG01G020740	Arabidopsis protein of unknown function (DUF241) LENGTH=325	34798258	T	TA	upstream
CG_Chr01	ClCG01G020750	Arabidopsis protein of unknown function (DUF241) LENGTH=503	34800466	TTATATATATATATATATA	T	downstream
CG_Chr01	ClCG01G020750	Arabidopsis protein of unknown function (DUF241) LENGTH=503	34802614	G	GT	intronic
CG_Chr01	ClCG01G020750	Arabidopsis protein of unknown function (DUF241) LENGTH=503	34803335	A	AT	intronic
CG_Chr01	ClCG01G020750	Arabidopsis protein of unknown function (DUF241) LENGTH=503	34806642	TA	T	intronic
CG_Chr01	ClCG01G020750	Arabidopsis protein of unknown function (DUF241) LENGTH=503	34809115	AAAAG	A	intronic
CG_Chr01	ClCG01G020780	Chitinase	34840135	A	AACAC	intronic
CG_Chr01	ClCG01G020780	Chitinase	34840140	A	ACAC	intronic
CG_Chr01	ClCG01G020800	Chitinase	34850261	C	CTTTT	intronic
CG_Chr01	ClCG01G020800	Chitinase	34854371	A	ATGGATGCAGTGATAGCATTCAAGACGGCCATTTGGTTT	exonic	frameshift insertion
CG_Chr01	ClCG01G020810	2-succinylbenzoate-CoA ligase	34857872	AAT	A	upstream
ANNO_REGION: Corresponding annotation data for each genomic region. The Anno_region corresponding to intronic data was removed for a better understanding.
